# Supplementary material for: A Bifunctional Peptide Conjugate That Controls Infections of Erwinia amylovora in Pear Plants
Source: Molecules. 2021 Jun 5;26(11):3426. doi: 10.3390/molecules26113426 (PMC8201157; doi:10.3390/molecules26113426)
Supplement: Supplementary file 1 [file molecules-26-03426-s001.zip]

Archive with 1 entries (1 files):
- molecules-1200569-SI.pdf
